# Supplementary material for: Diabetes-Independent Retinal Phenotypes in an Aldose Reductase Transgenic Mouse Model
Source: Metabolites. 2021 Jul 10;11(7):450. doi: 10.3390/metabo11070450 (PMC8305400; doi:10.3390/metabo11070450)
Supplement: Supplementary file 1 [file metabolites-11-00450-s001.zip]

Archive with 1 entries (1 files):
- metabolites-1252932-supplementary.pdf
